# Supplementary material for: Comparison of different feature extraction methods for applicable automated ICD coding
Source: BMC Med Inform Decis Mak. 2022 Jan 12;22:11. doi: 10.1186/s12911-022-01753-5 (PMC8756659; doi:10.1186/s12911-022-01753-5)
Supplement: Supplementary file 1 — Additional file 1. The numbers and occurrences of qualified codes with respect to the multiple code frequency thresholds. [file 12911_2022_1753_MOESM1_ESM.xlsx]

## Sheet: Sheet1
fs	Fuwai dataset		CodiEsp dataset
	Number of codes	Ocurrence percentage	Number of codes	Ocurrence percentage
20	248	0.901	106	0.414
40	154	0.84	34	0.244
60	112	0.794	16	0.166
80	88	0.756	13	0.148
100	72	0.724	6	0.092
120	56	0.684	6	0.092
140	51	0.67	4	0.069
160	47	0.656	4	0.069
180	40	0.629	3	0.054
200	37	0.616	—	—
