# Supplementary material for: Comparison of different feature extraction methods for applicable automated ICD coding
Source: BMC Med Inform Decis Mak. 2022 Jan 12;22:11. doi: 10.1186/s12911-022-01753-5 (PMC8756659; doi:10.1186/s12911-022-01753-5)
Supplement: Supplementary file 2 — Additional file 2. The Micro-F1 of the BERT variants with different calibration thresholds. [file 12911_2022_1753_MOESM2_ESM.xlsx]

## Sheet: Sheet1
Calibration thresholds	0.2	0.3	0.4	0.6	0.7	0.8
Fuwai	0.68	0.71	0.69	0.63	0.59	0.56
CodiEsp	0.24	0.11	0.09	0.03	0.02	0.006

## Sheet: Sheet2
When the code frequency threshold is 20: The Micro-F1 of the BERT variants on both datasets with different calibration thresholds. The Micro-F1 is not higher than that resulted by BoW (0.83 for Fuwai dataset and 0.39 for CodiEsp dataset.).
Calibration thresholds	Fuwai	CodiEsp
0.2	0.68	0.24
0.3	0.71	0.11
0.4	0.69	0.09
0.6	0.63	0.03
0.7	0.59	0.02
0.8	0.56	0.006
